# Supplementary material for: Experimental Evidence of Intrinsic Disorder and Amyloid Formation by the Henipavirus W Proteins
Source: Int J Mol Sci. 2022 Jan 15;23(2):923. doi: 10.3390/ijms23020923 (PMC8780864; doi:10.3390/ijms23020923)
Supplement: Supplementary file 1 [file ijms-23-00923-s001.zip]

Archive with 1 entries (1 files):
- ijms-1534241-supplementary.pdf
